# Supplementary material for: Research on Bi-Objective Optimization of Injection Molding Process and Mechanical Anisotropy of Glass Fiber-Reinforced Polypropylene Fan Face Shell Based on RSM and NSGA-II
Source: Polymers (Basel). 2026 May 31;18(11):1373. doi: 10.3390/polym18111373 (PMC13259024; doi:10.3390/polym18111373)
Supplement: Supplementary file 1 [file polymers-18-01373-s001.zip]

Archive with 1 entries (1 files):
- polymers-4302286-supplementary.pdf
